# Supplementary material for: Agarose-Degrading Characteristics of a Deep-Sea Bacterium Vibrio Natriegens WPAGA4 and Its Cold-Adapted GH50 Agarase Aga3420
Source: Mar Drugs. 2022 Nov 1;20(11):692. doi: 10.3390/md20110692 (PMC9698624; doi:10.3390/md20110692)
Supplement: Supplementary file 1 [file marinedrugs-20-00692-s001.zip]

Archive with 1 entries (1 files):
- marinedrugs-1886492-supplementary.pdf
